# Supplementary material for: Metabolomic Profiling of Adults with Congenital Heart Disease
Source: Metabolites. 2021 Aug 9;11(8):525. doi: 10.3390/metabo11080525 (PMC8398700; doi:10.3390/metabo11080525)
Supplement: Supplementary file 1 [file metabolites-11-00525-s001.zip]

Archive with 1 entries (1 files):
- metabolites-1314029-supplementary.pdf
